# Supplementary material for: Human esophageal myofibroblasts increase squamous epithelial thickness via paracrine mechanisms in an in vitro model of gastroesophageal reflux disease
Source: PLoS One. 2020 Sep 14;15(9):e0238852. doi: 10.1371/journal.pone.0238852 (PMC7489504; doi:10.1371/journal.pone.0238852)
Supplement: S1 File — (XLSX) [file pone.0238852.s001.xlsx]

## Sheet: Exp 1
Measurement Table OTCR 1007 5 -1*
Feature Name	Length(µm)	Class Name		total
L1	14.4752	Class 1	basal	20.5011
L2	6.02589	Class 1	sp
L3	13.3248	Class 1	basal	18.2562
L4	4.93141	Class 1	sp
L5	13.864	Class 1	basal	18.8289
L6	4.9649	Class 1	sp
Measurement Table OTCR 1007 5 -2*
Feature Name	Length(µm)	Class Name
L1	14.2549	Class 1	basal	18.9081
L2	4.65325	Class 1	sp
L3	15.2376	Class 1	basal	19.8908
L4	4.65324	Class 1	sp
L5	15.2812	Class 1	basal	20.0406
L6	4.75941	Class 1	sp
L7	15.8799	Class 1	basal	20.8111
L8	4.93128	Class 1	sp
Measurement Table OTCR 1007 5 -3*
Feature Name	Length(µm)	Class Name
L1	13.4245	Class 1	basal	20.6563
L2	7.23184	Class 1	sp
L3	12.3922	Class 1	basal	17.7134
L4	5.32118	Class 1	sp
L5	12.1753	Class 1	basal	14.2563
L6	2.08099	Class 1	sp
L7	9.12574	Class 1	basal	12.776
L8	3.6503	Class 1	sp
Measurement Table OTCR 1007 5 -4*
Feature Name	Length(µm)	Class Name
L1	22.2114	Class 1	basal	28.2372
L2	6.02576	Class 1	sp
L3	18.2515	Class 1	basal	23.1828
L4	4.93129	Class 1	sp
L5	20.0102	Class 1	basal	28.5319
L6	8.52172	Class 1	sp
L7	19.8766	Class 1	basal	26.6321
L8	6.75552	Class 1	sp
L9	1.73149	Class 1	extra
Measurement Table OTCR 1007 6 -1*
Feature Name	Length(µm)	Class Name
L8	23.2376	Class 1	basal	60.7381
L9	13.5848	Class 1	sp1
L10	23.9158	Class 1	sp2
L11	21.7339	Class 1	basal	51.702
L12	14.984	Class 1	sp1
L13	14.984	Class 1	sp2
L14	21.1749	Class 1	basal	45.279
L15	9.67502	Class 1	sp1
L16	14.4291	Class 1	sp2
L17	24.8247	Class 1	basal	50.8104
L18	11.1469	Class 1	sp1
L19	14.8388	Class 1	sp2
Measurement Table OTCR 1007 6 -2*
Feature Name	Length(µm)	Class Name
L1	31.6967	Class 1		39.0428
L2	7.34609	Class 1
L3	30.2612	Class 1		36.3965
L4	6.13533	Class 1
L5	31.4011	Class 1		37.0855
L6	5.6844	Class 1
L7	25.7405	Class 1		32.6905
L8	6.94998	Class 1
Measurement Table OTCR 1007 6 -3*
Feature Name	Length(µm)	Class Name
L2	33.0146	Class 1		41.672
L3	8.65746	Class 1
L4	33.0751	Class 1		40.4664
L5	7.3913	Class 1
L6	32.5522	Class 1		41.3623
L7	8.81002	Class 1
L8	28.422	Class 1		35.7681
L9	7.34609	Class 1
Measurement Table OTCR 1007 6 -4*
Feature Name	Length(µm)	Class Name
L1	32.5727	Class 1		41.3827
L2	8.81002	Class 1
L3	30.2447	Class 1		37.1947
L4	6.94996	Class 1
L5	29.5652	Class 1		39.9702
L6	10.405	Class 1
L8	30.2319	Class 1		39.0521
L9	8.82027	Class 1
	1 insert of csfmm 4 pictures
	1 inserts bile acid; 4 pictures

## Sheet: Exp 2 
Measurement Table OTCR 1007 1a -1*
Feature Name	Length(µm)	Class Name		total
L12	17.9757	Class 1	basal	24.5055
L13	6.52986	Class 1	sp
L14	28.7541	Class 1	basal	32.4497
L15	3.69565	Class 1	sp
L16	25.8696	Class 1	basal	33.7198
L17	7.85028	Class 1	sp
L18	27.3651	Class 1	basal	32.6863
L19	5.32119	Class 1	sp
Measurement Table OTCR 1007 1b -1*
Feature Name	Length(µm)	Class Name
L1	29.458	Class 1	total	29.458
L2	28.5156	Class 1	total	28.5156
L3	29.1167	Class 1	total	29.1167
L4	24.9786	Class 1	total	24.9786
L5	23.2662	Class 1	total	23.2662
Measurement Table OTCR 1007 1b -2*
Feature Name	Length(µm)	Class Name
L1	23.5579	Class 1	total	23.5579
L2	21.2847	Class 1	total	21.2847
L3	25.0585	Class 1	total	25.0585
L4	22.7669	Class 1	total	22.7669
Measurement Table OTCR 1007 1a -2*
Feature Name	Length(µm)	Class Name
L1	39.2641	Class 1	total	39.2641
L2	34.0722	Class 1	total1	42.9011
L3	8.82891	Class 1	total2
L4	4.08116	Class 1	total1	32.4151
L5	28.334	Class 1	total2
L6	5.22644	Class 1	total1	32.3593
L7	27.1328	Class 1	total2
Measurement Table OTCR 1007 2 -1*
Feature Name	Length(µm)	Class Name
L1	54.4005	Class 1		54.4005
L2	57.1625	Class 1		57.1625
L3	60.7011	Class 1		60.7011
L4	73.3066	Class 1		73.3066
Measurement Table OTCR 1007 2 -2*
Feature Name	Length(µm)	Class Name
L1	63.2356	Class 1		63.2356
L2	58.9612	Class 1		58.9612
L3	54.2656	Class 1		54.2656
L4	62.1624	Class 1		62.1624
L5	54.5656	Class 1		54.5656
L6	59.9195	Class 1		59.9195
Measurement Table OTCR 1007 2 -3*
Feature Name	Length(µm)	Class Name
L1	61.1494	Class 1		61.1494
L2	66.6343	Class 1		66.6343
L3	61.8859	Class 1		61.8859
L4	57.6933	Class 1		57.6933
L5	64.6758	Class 1		64.6758
L6	63.014	Class 1		63.014
Measurement Table OTCR 1007 2 -4*
Feature Name	Length(µm)	Class Name
L1	49.7567	Class 1	total	49.7567
L2	103.739	Class 1	total	103.739
L3	95.5376	Class 1	total	95.5376
L4	48.9195	Class 1	total1	58.4733
L5	9.55375	Class 1	total2
L6	6.94996	Class 1	total1	45.0603
L7	38.1103	Class 1	total2
L8	48.7011	Class 1	total1	58.0967
L9	9.39554	Class 1	total2

## Sheet: Exp 3
1. C-SFMM --------------------------------------- -image 1-4
2. C-SFMM-HCL (ph 4.5) -- --- image 5-8
3. C-Bile salt in SFMM (PH4.5 ----- --- image 13-16
4. C-Bile salt in SFMM (normal PH) --- image 17-20
		Basal + Suprabasal
		#1	#2	#3	#4
		cSFMM	cSFMM-HCL	cSFMM-Bile.HCL	cSFMM-Bile
Ave	Epithelial Thinickness(um)	19.4697	55.625	62.0134	19.3901
SD		2.1181	4.89125	4.55599	1.23585
Measure-1	image-1	17.365	51.12	66.2141	17.8653
M-2		20.0435	54.15	61.4745	21.0608
M-3	image-2	22.8	50.68		18.8214
M-4		20.5117	61.09		20.5154
M-5	image-3	17.4714	59.9	59.6164	19.8554
M-6		16.516	52.26	56.0865	20.4865
M-7	image-4	20.7482	62.9	60.1897	17.5053
M-8		20.3021	52.9	68.4993	19.0106

## Sheet: summary
	Liping10092019					Dec 2018 experiment Liping					March 2019 Liping
	csfmm	bile	acid	bile acid		csfmm	bile	acid	bile acid		csfmm	bile	acid	bile acid
	17.365	17.8653	51.12	54.4005		17.365	25.8748	49.2399	48.4106		20.5011	17.8653	22.4477	60.7381
	20.0435	21.0608	54.15	57.1625		20.0435	20.7179	49.4105	57.6413		18.2562	21.0608	23.8295	51.702
	22.8	18.8214	50.68	60.7011		22.8	18.5683	51.6228	40.3058		18.8289	18.8214	71.6315	45.279
	20.5117	20.5154	61.09	73.3066		20.5117	16.596	55.0218	34.6402		18.9081	20.5154	65.3015	50.8104
	17.4714	19.8554	59.9	63.2356		17.4714	14.3181	53.7729	45.9171		19.8908	19.8554	59.4927	39.0428
	16.516	20.4865	52.26	58.9612		16.516	15.5652	54.3288	45.3702		20.0406	20.4865	69.7392	36.3965
	20.7482	17.5053	62.9	54.2656		20.7482	20.8106	50.0045	54.2443		20.8111	17.5053	47.9149	37.0855
	20.3021	19.0106	52.9	62.1624		20.3021	19.725	58.5533	59.5026		20.6563	19.0106	43.0138	32.6905
				54.5656	average	19.4697	19.022	52.7443	48.254		17.7134			41.672
				59.9195							14.2563			40.4664
				61.1494							12.776			41.3623
				66.6343							28.2372			35.7681
				61.8859							23.1828			41.3827
				57.6933							28.5319			37.1947
				64.6758							26.6321			39.9702
				63.014										39.0521
				49.7567						average	20.6149	19.3901	50.4213	41.9133
				103.739
				95.5376
				58.4733
				45.0603
				58.0967
average	19.4697	19.3901	55.625	60.5244
			cSFMM	bile salt cSFMM	pH 4.5 cSFMM	pH 4.5 bile salt cSFMM
		epithelial thickness	17.365	17.8653	51.12	54.4005
			20.0435	21.0608	54.15	57.1625
			22.8	18.8214	50.68	60.7011
			20.5117	20.5154	61.09	73.3066
			17.4714	19.8554	59.9	63.2356
			16.516	20.4865	52.26	58.9612
			20.7482	17.5053	62.9	54.2656
	change colors		20.3021	19.0106	52.9	62.1624
			20.5011	17.8653	22.4477	54.5656
			18.2562	21.0608	23.8295	59.9195
			18.8289	18.8214	71.6315	61.1494
			18.9081	20.5154	65.3015	66.6343
			19.8908	19.8554	59.4927	61.8859
			20.0406	20.4865	69.7392	57.6933
			20.8111	17.5053	47.9149	64.6758
			20.6563	19.0106	43.0138	63.014
			17.7134	25.8748	49.2399	49.7567
			14.2563	20.7179	49.4105	103.739
			12.776	18.5683	51.6228	95.5376
			28.2372	16.596	55.0218	58.4733
			23.1828	14.3181	53.7729	45.0603
			28.5319	15.5652	54.3288	58.0967
			26.6321	20.8106	50.0045	60.7381
			17.365	19.725	58.5533	51.702
			20.0435			45.279
			22.8			50.8104
			20.5117			39.0428
			17.4714			36.3965
			16.516			37.0855
			20.7482			32.6905
			20.3021			41.672
						40.4664
						41.3623
						35.7681
						41.3827
						37.1947
						39.9702
						39.0521
						48.4106
						57.6413
						40.3058
						34.6402
						45.9171
						45.3702
						54.2443
						59.5026
		average	20.0238	19.2674	52.9302	53.0661
