# Supplementary material for: Human esophageal myofibroblasts increase squamous epithelial thickness via paracrine mechanisms in an in vitro model of gastroesophageal reflux disease
Source: PLoS One. 2020 Sep 14;15(9):e0238852. doi: 10.1371/journal.pone.0238852 (PMC7489504; doi:10.1371/journal.pone.0238852)
Supplement: S2 File — (XLSX) [file pone.0238852.s002.xlsx]

## Sheet: per uM
	Sample list
	OTCR#1	cSFMM#1
	OTCR#3	HCL (SFMM pH4.5) 1 2 3
	OTCR#6	cSFMM#2
	OTCR#7	Mix Bile Acids in SFMM pH4.5 1 2 3
	OTCR#8	cSFMM#3
			Positive cells/uM							Number of Positive cells
			cSFMM	cSFMM	HCL (SFMM pH4.5)	HCL (SFMM pH4.5)	Mix Bile Acids in SFMM pH4.5			cSFMM	cSFMM	HCL (SFMM pH4.5)	HCL (SFMM pH4.5)	Mix Bile Acids in SFMM pH4.6	Mix Bile Acids in SFMM pH4.6
		positive cells(Ave %)	3.80389	5.62877	7.53024	5.99993	6.38302
		SD	0.453621	0.586339	0.690873	0.677567	0.455349
	photo- 1	lenth (um)						photo- 1	lenth (um)	179.95	170.04	216.39	160.03	177.06	193.88
		P63 postive cells number	3.33426	5.29287	6.93193	6.87371	6.77736		P63 postive cells number	6	9	15	11	12	11
	photo- 2	lenth (um)						photo- 2	lenth (um)	184.26	184.63	159.93	180.91	183.68	190.16
		P63 postive cells number	4.34169	6.49949	8.12856	5.52761	5.98868		P63 postive cells number	8	12	13	10	11	12
	photo- 3	lenth (um)						photo- 3	lenth (um)	187.38	193.09	202.38	178.62	112.77	187.77
		P63 postive cells number	3.73572	5.69683		5.59848			P63 postive cells number	7	11	20	10	11	12
	photo- 4	lenth (um)						photo- 4	lenth (um)		198.97	12.58		188.43	122.67
		P63 postive cells number	#DIV/0!	5.02588	71.5421	#DIV/0!	6.36841		P63 postive cells number		10	9		12	11
	photo- 5	lenth (um)						photo- 5	lenth (um)
		P63 postive cells number	#DIV/0!	#DIV/0!	#DIV/0!	#DIV/0!	#DIV/0!		P63 postive cells number
										yellow should be 125.8

## Sheet: per DAPI
	Sample list
	OTCR#1	cSFMM#1
	OTCR#3	HCL (SFMM pH4.5) 1 2 3
	OTCR#6	cSFMM#2
	OTCR#7	Mix Bile Acids in SFMM pH4.5 1 2 3
	OTCR#8	cSFMM#3
			Positive cells(Ave %)											Number of Positive cells
			cSFMM	cSFMM	cSFMM	HCL - 2(SFMM pH4.5)	HCL - 1(SFMM pH4.5)	HCL - 3(SFMM pH4.5)	Mix Bile Acids in SFMM pH4.5 -1	Mix Bile Acids in SFMM pH4.5 - 2	Mix Bile Acids in SFMM pH4.5 - 2			cSFMM -1	cSFMM - 2	cSFMM - 3	HCL (SFMM pH4.5) - 1	HCL (SFMM pH4.5) - 2	HCL (SFMM pH4.5) - 3	Mix Bile Acids in SFMM pH4.5 -1	Mix Bile Acids in SFMM pH4.5 -2	Mix Bile Acids in SFMM pH4.5 -2
		positive cells(Ave %)	27.8571	29.2593	40.7018	66.086	65.5711	60.5106	55.8795	58.6377	56.0974
		SD	2.3035	4.61702	1.08715	4.26013	6.03714	2.20033	6.07252	11.866	11.926
	photo- 1	DAPI										photo- 1	DAPI	12	18	15	22	19	34	23	30	32
		P63	25	27.7778	40	68.4211	63.6364	58.8235	60.8696	50	46.875		P63	3	5	6	14	13	20	14	15	15
	photo- 2	DAPI										photo- 2	DAPI	14	20	19	26	26	30	29	25	27
		P63	28.5714	35	42.1053	69.2308	73.0769	63.3333	58.6207	52	51.8519		P63	4	7	8	19	18	19	17	13	14
	photo- 3	DAPI										photo- 3	DAPI	20	16	15	35	33	32	27	23	23
		P63	30	25	40	60.6061	60	59.375	48.1481	73.913	69.5652		P63	6	4	6	21	20	19	13	17	16
