# Supplementary material for: Human esophageal myofibroblasts increase squamous epithelial thickness via paracrine mechanisms in an in vitro model of gastroesophageal reflux disease
Source: PLoS One. 2020 Sep 14;15(9):e0238852. doi: 10.1371/journal.pone.0238852 (PMC7489504; doi:10.1371/journal.pone.0238852)
Supplement: S3 File — (XLSX) [file pone.0238852.s003.xlsx]

## Sheet: #1-cSFMM 
OTCR#1				#1	copy post
				Basal + Suprsbasal	basal	suprabasal
	Ave	Epithelial Thinickness(um)		19.4697	7.1052	12.3645
	SD			2.13746	0.964142	1.65436
	M-1	image-1		17.365	5.30182	12.0631
	M-2			20.0435	8.13364	11.9098
	M-3	image-2		22.8	8.00017	14.7999
	M-4			20.5117	7.58335	12.9283
	M-5	image-3		17.4714	6.5761	10.8953
	M-6			16.516	6.975	9.541
	M-7	image-4		20.7482	7.79482	12.9534
	M-8			20.3021	6.47669	13.8255
	Raw data
Measurement Table cSFMM-1*
Feature Name	Length(µm)	Class Name		Basal + Suprsbasal	basal	suprabasal
L1	5.30182	Class 3		17.365	5.30182
L2	12.0631	Class 3				12.0631
L3	8.13364	Class 3		20.0435	8.13364
L4	11.9098	Class 3				11.9098
Measurement Table cSFMM-2*
Feature Name	Length(µm)	Class Name
L1	8.00017	Class 3		22.8	8.00017
L2	14.7999	Class 3				14.7999
L3	7.58335	Class 3		20.5117	7.58335
L4	12.9283	Class 3				12.9283
			Ave
Measurement Table cSFMM-3*
Feature Name	Length(µm)	Class Name
L1	6.5761	Class 3		17.4714	6.5761
L2	10.8953	Class 3				10.8953
L3	6.975	Class 3		16.516	6.975
L4	9.541	Class 3				9.541
Measurement Table cSFMM-4*
Feature Name	Length(µm)	Class Name
L1	7.79482	Class 3		20.7482	7.79482
L2	12.9534	Class 3				12.9534
L3	6.47669	Class 3		20.3021	6.47669
L4	13.8255	Class 3				13.8255

## Sheet: #5-cSFMM 
ORTC#5
				Basal + Suprsbasal	basal	suprabasal
	Ave	Epithelial Thinickness(um)		19.3901	8.50187	10.8882
	SD			1.2995	1.35772	1.3468
	M-1			17.8653	8.27908	9.58621
	M-2			21.0608	8.54891	12.5119
	M-3			18.8214	10.5423	8.27908
	M-4			20.5154	9.541	10.9744
	M-5			19.8554	8.00016	11.8552
	M-6			20.4865	9.22998	11.2565
	M-7			17.5053	5.95491	11.5504
	M-8			19.0106	7.91866	11.092
	Raw data
Measurement Table Image0017 Bile-1*
Feature Name	Length(µm)	Class Name		Basal + Suprsbasal	basal	suprabasal
L1	8.27908	Class 3		17.8653	8.27908
L2	9.58621	Class 3				9.58621
L3	8.54891	Class 3		21.0608	8.54891
L4	12.5119	Class 3				12.5119
Measurement Table Image0018 Bile-2*
Feature Name	Length(µm)	Class Name
L1	10.5423	Class 3		18.8214	10.5423
L2	8.27908	Class 3				8.27908
L4	9.541	Class 3		20.5154	9.541
L5	10.9744	Class 3				10.9744
Measurement Table Image0019 Bile-3*
Feature Name	Length(µm)	Class Name
L1	8.00016	Class 3		19.8554	8.00016
L2	11.8552	Class 3				11.8552
L3	9.22998	Class 3		20.4865	9.22998
L4	11.2565	Class 3				11.2565
Measurement Table Image0020 Bile-4*
Feature Name	Length(µm)	Class Name
L2	5.95491	Class 3		17.5053	5.95491
L3	11.5504	Class 3				11.5504
L4	7.91866	Class 3		19.0106	7.91866
L5	11.092	Class 3				11.092

## Sheet: #6-cSFMM
ORTC#6
				Basal + Suprsbasal	basal	suprabasal			Basal + Suprsbasal	basal	suprabasal
	Ave	Epithelial Thinickness(um)		25.9019	8.56539	17.3365			20.6624	7.57255	13.0898
	SD			11.3389	2.23274	9.37947			6.8585	1.16889	6.04785
	M-1			16.142	6.25594	9.88603			16.142	6.25594	9.88603
	M-2			15.5084	6.57608	8.93235			15.5084	6.57608	8.93235
	M-3			18.3248	8.00016	10.3247			18.3248	8.00016	10.3247
	M-4			16.205	6.97501	9.23			16.205	6.97501	9.23
	M-5			25.2061	9.30525	15.9008			25.2061	9.30525	15.9008
	M-6			32.588	8.32287	24.2651			32.588	8.32287	24.2651
	M-7			43.3426	13.0283	30.3143
	M-8			39.8984	10.0595	29.8389
	Raw data
Measurement Table Image0021 SFMM-1*
Feature Name	Length(µm)	Class Name		Basal + Suprsbasal	basal	suprabasal			Basal + Suprsbasal	basal	suprabasal
L1	6.25594	Class 3		16.142	6.25594				16.142	6.25594
L2	9.88603	Class 3				9.88603					9.88603
L3	6.57608	Class 3		15.5084	6.57608				15.5084	6.57608
L4	8.93235	Class 3				8.93235					8.93235
Measurement Table Image0022 SFMM-2*
Feature Name	Length(µm)	Class Name
L1	8.00016	Class 3		18.3248	8.00016				18.3248	8.00016
L2	10.3247	Class 3				10.3247					10.3247
L3	6.97501	Class 3		16.205	6.97501				16.205	6.97501
L4	9.23	Class 3				9.23					9.23
Measurement Table Image0023 SFMM-3*
Feature Name	Length(µm)	Class Name
L1	9.30525	Class 3		25.2061	9.30525				25.2061	9.30525
L2	15.9008	Class 3				15.9008					15.9008
L3	8.32287	Class 3		32.588	8.32287				32.588	8.32287
L4	24.2651	Class 3				24.2651					24.2651
Measurement Table Image0024 SFMM-4*
Feature Name	Length(µm)	Class Name
L1	13.0283	Class 3		43.3426	13.0283				43.3426	13.0283
L2	30.3143	Class 3				30.3143					30.3143
L3	10.0595	Class 3		39.8984	10.0595				39.8984	10.0595
L4	29.8389	Class 3				29.8389					29.8389

## Sheet: #2-HCl
OTCR#2
				Basal + Suprsbasal	basal	suprabasal
	Ave	Epithelial Thinickness(um)		52.6713	14.2344	38.4369
	SD			11.0411	1.99745	10.647
	M-1	image-1		37.4477	11.9549	25.4928
	M-2			42.8295	15.5993	27.2301
	M-3	image-2		61.6315	16.5481	45.0834
	M-4			65.3015	16.2527	49.0487
	M-5	image-3		59.4927	11.2469	48.2459
	M-6			63.7392	13.6127	50.1265
	M-7	image-4		47.9149	15.3581	32.5568
	M-8			43.0138	13.3026	29.7112
	Raw data
Measurement Table cSFMM-1*
Feature Name	Length(µm)	Class Name		Basal + Suprsbasal	basal	suprabasal
L1	11.9549	Class 3		37.4477	11.9549
L2	25.4928	Class 3				25.4928
L3	15.5993	Class 3		42.8295	15.5993
L4	27.2301	Class 3				27.2301
Measurement Table HCL-2*
Feature Name	Length(µm)	Class Name
L1	16.5481	Class 3		61.6315	16.5481
L2	45.0834	Class 3				45.0834
L3	16.2527	Class 3		65.3015	16.2527
L4	49.0487	Class 3				49.0487
Measurement Table HCL-3*
Feature Name	Length(µm)	Class Name
L1	11.2469	Class 3		59.4927	11.2469
L2	48.2459	Class 3				48.2459
L3	13.6127	Class 3		63.7392	13.6127
L4	50.1265	Class 3				50.1265
Measurement Table HCL-4*
Feature Name	Length(µm)	Class Name
L1	15.3581	Class 3		47.9149	15.3581
L2	32.5568	Class 3				32.5568
L3	13.3026	Class 3		43.0138	13.3026
L4	29.7112	Class 3				29.7112

## Sheet: #3- HCl
OTCR#3				copy post
				Basal + Suprsbasal	basal	suprabasal
				31.3342	8.70914	22.6251
	Ave	Epithelial Thinickness(um)		4.07409	1.0785	3.87736
	SD			33.5958	7.73914	25.8567
	M-1			39.3542	8.77362	30.5806
	M-2			31.2303	8.73656	22.4937
	M-3			33.5233	11.2372	22.2861
	M-4			27.0626	8.13418	18.9284
	M-5			27.9857	8.12087	19.8648
	M-6			29.7435	8.53627	21.2073
	M-7			28.1783	8.39528	19.783
	M-8
	Raw data
Measurement Table LPS -1*
Feature Name	Length(µm)	Class Name		Basal + Suprsbasal	basal	suprabasal
L1	7.73914	Class 3		33.5958	7.73914
L2	25.8567	Class 3				25.8567
L3	8.77362	Class 3		39.3542	8.77362
L4	30.5806	Class 3				30.5806
Measurement Table LPS -2*
Feature Name	Length(µm)	Class Name
L1	8.73656	Class 3		31.2303	8.73656
L2	22.4937	Class 3				22.4937
L3	11.2372	Class 3		33.5233	11.2372
L4	22.2861	Class 3				22.2861
Measurement Table LPS -3*
Feature Name	Length(µm)	Class Name
L1	8.13418	Class 3		27.0626	8.13418
L2	18.9284	Class 3				18.9284
L3	8.12087	Class 3		27.9857	8.12087
L4	19.8648	Class 3				19.8648
Measurement Table LPS -4*
Feature Name	Length(µm)	Class Name
L1	8.53627	Class 3		29.7435	8.53627
L2	21.2073	Class 3				21.2073
L3	8.39528	Class 3		28.1783	8.39528
L4	19.783	Class 3				19.783

## Sheet: #4, Bile-HCL
OTCR#4				copy post
				Basal + Suprsbasal	basal	suprabasal
	Ave	Epithelial Thinickness(um)		48.254	15.4146	32.8394
	SD			8.55942	1.98974	6.98439
	M-1	image-1		48.4106	16.5676	31.843
	M-2			57.6413	18.3612	39.2801
	M-3	image-2		40.3058	13.541	26.7648
	M-4			34.6402	11.8552	22.785
	M-5	image-3		45.9171	14.8873	31.0298
	M-6			45.3702	16.2417	29.1284
	M-7	image-4		54.2443	15.8175	38.4268
	M-8			59.5026	16.0452	43.4573
	Raw data
Measurement Table Image0013 Bile-HCL-1*
Feature Name	Length(µm)	Class Name		Basal + Suprsbasal	basal	suprabasal
L1	16.5676	Class 3		48.4106	16.5676
L2	31.843	Class 3				31.843
L3	18.3612	Class 3		57.6413	18.3612
L4	39.2801	Class 3				39.2801
Measurement Table Image0014 Bile-HCL-2*
Feature Name	Length(µm)	Class Name
L1	13.541	Class 3		40.3058	13.541
L2	26.7648	Class 3				26.7648
L3	11.8552	Class 3		34.6402	11.8552
L4	22.785	Class 3				22.785
Measurement Table Image0015 Bile-HCL-3*
Feature Name	Length(µm)	Class Name
L1	14.8873	Class 3		45.9171	14.8873
L2	31.0298	Class 3				31.0298
L3	16.2417	Class 3		45.3702	16.2417
L4	29.1284	Class 3				29.1284
Measurement Table Image0016 Bile-HCL-4*
Feature Name	Length(µm)	Class Name
L1	15.8175	Class 3		54.2443	15.8175
L2	38.4268	Class 3				38.4268
L3	16.0452	Class 3		59.5026	16.0452
L4	43.4573	Class 3				43.4573

## Sheet: How to measure 
	Image-Pro Premier 9.1
	C:\Users\Public\Documents\Image-Pro Premier Offline 9.1 (Shared)
	C:\Users\Public\Documents\Image-Pro Premier Offline 9.1 (Shared)	Media Cybernetics
	image pro premier 9.1 manual
	User Guide
	Media Cybernetics 401 N. Washington St. Suite 350 Rockville, MD 20850 +1-301-495-3305, FAX +1-240-328-6193 +1-800-263-2088 (North America only) http://www.mediacy.com
	Copyright, 2012 - 2014 Media Cybernetics, Inc
40x units/ pixel =	0.186
20x units/ pixel =	0.372

## Sheet: Sheet2
	Welcome to the Image-Pro Premier® Online Help System. Image-Pro Premier is a professional imaging application that provides a complete set of acquisition, image processing, and measurement functions. With Image-Pro Premier, you can:
	Acquire and Open Images
	Easily acquire single frame images and time-lapse experiments.
	Stream multi-gigabyte movies directly to your hard drive.
	Use Live Tiling and Live EDF to acquire large, beautifully focused images without an automated stage or z motor.
	Use the crosshair grid to align images while capturing.
	Compare live images with previously acquired images using the Image Compare workspace.
	Read and Write Image Data
	Read and write image data in all the standard image file formats including, TIFF, JPEG, AVI, and many others.
	Open and view multi-resolution image files, including Aperio .svs and BigTiff, and extract out images to analyze.
	Process and Analyze
	Perform image enhancement using powerful color and contrast filters, including morphology, field flattening, background subtraction, Fast Fourier Transforms (FFT), and other spatial and geometric operations.
	Align, tile, or stitch multiple images together.
	Extract features with spatial tools that isolate a Region of Interest (ROI) from the rest of the image, or with segmentation tools that extract features by color or intensity value.
	Use Batch Processing to apply your image processing steps to multiple opened images or folders of images.
	Measure and Count
	Trace and count objects manually or automatically. Measure object attributes such as: area, angle, perimeter, diameter, roundness and aspect ratio. Calibrate your spatial scale to any unit of measure.
	Use Smart Segmentation to easily identify and segment challenging images with faintly-colored objects, textured objects and uneven backgrounds.
	View collected data numerically, statistically or in graphic form (histogram and scattergram). Save the measurement data to disk.
	Sort and classify your measurement data according to your predefined criteria. Color code your objects by class.
	Manually or automatically follow objects as they move over time using Object Tracking.
	Track changes in intensity over time
	This version of Image-Pro Premier is designed to run under the Microsoft® Windows® Windows XP Professional Service pack 3 (32-bit), Windows 7 (32-bit and 64-bit), and Windows 8 (32-bit and 64-bit). Refer to the Image-Pro Premier User's Guide for a complete list of system requirements.
