# Supplementary material for: Human esophageal myofibroblasts increase squamous epithelial thickness via paracrine mechanisms in an in vitro model of gastroesophageal reflux disease
Source: PLoS One. 2020 Sep 14;15(9):e0238852. doi: 10.1371/journal.pone.0238852 (PMC7489504; doi:10.1371/journal.pone.0238852)
Supplement: S4 File — (XLSX) [file pone.0238852.s004.xlsx]

## Sheet: per uM and DAPI
	Sample list
	OTCR#1	cSFMM#1
	OTCR#2	cSFMM#2
	OTCR#3	HCl (SFMM pH4.5)
	OTCR#4	HCl (SFMM pH4.5)
	OTCR#5	Mix Bile Acids in SFMM pH4.5
	OTCR#6	cSFMM#2
	OTCR#7	Mix Bile Acids in SFMM pH4.5
	OTCR#8	HCl (SFMM pH4.5)
				Positive (cells/100 um)							Number of Positive cells								cSFMM 1, 2, 5	HCL 1, 4, 5	Bile 2, 4, 5
				cSFMM	cSFMM	HCL (SFMM pH4.5)	HCL (SFMM pH4.5)	Mix Bile Acids in SFMM pH4.5			SFMM	cSFMM	HCL (SFMM pH4.5)	HCL (SFMM pH4.5)	Mix Bile Acids in SFMM pH4.6
			positive cells( cells/100um)	3.44884	5.10932	5.05603	3.42592	5.00244
			SD	0.742165	0.593261	0.871273	0.543359	0.575158									exp 1	total	20	53	46
																		pcna	10	14	16
		photo- 1	lenth (um)						photo- 1	length (um)	188.37	221.29	206.52	181.9	196.42			length	221.29	206.52	196.42
			postive cells number	3.71609	4.97085	5.81058	3.84827	5.09113		postive cells number	7	11	12	7	10
		photo- 2	lenth (um)						photo- 2	length (um)	194.55	243.03	209.23	183.17	196.55		exp2	total	24	38	45
			postive cells number	4.11205	4.52619	4.30149	2.7297	5.59654		postive cells number	8	11	9	5	11			pcna	12	12	17
		photo- 3	lenth (um)						photo- 3	length (um)	198.54	222.95	224.71	189.2	185.2			length	243.03	209.23	196.55
			postive cells number	2.51838	5.8309		3.69979	4.31965		postive cells number	5	13	13	7	8
											pict#	pict#	pict#	pict#	pict#		exp 3	total	22	40	32
											cSFMM 002	cSFMM 001	HCl 001	HCl 002	Bile acid 001			pcna	14	15	14
											cSFMM 004	cSFMM 003	HCl 004	HCl 003	Bile acid 002			length	222.95	224.71	185.2
											cSFMM 005	cSFMM 004	HCl 005	HCl 004	Bile acid 005
